# Supplementary material for: Optical characterization of porcine tissues from various organs in the 650–1100 nm range using time-domain diffuse spectroscopy
Source: Biomed Opt Express. 2020 Feb 28;11(3):1697–706. doi: 10.1364/BOE.386349 (PMC7075607; doi:10.1364/BOE.386349)
Supplement: Supplementary file 1 [file boe-11-3-1697-d001.txt]

Lambda	Brain	Brain	Fat	Fat	Heart	Heart	Kidney	Kidney	Lungs	Lungs	Muscle	Muscle	Bone	Bone	Skin	Skin	Tendon	Tendon
	Mua	Stdev_mua	Mua	Stdev_mua	Mua	Stdev_mua	Mua	Stdev_mua	Mua	Stdev_mua	Mua	Stdev_mua	Mua	Stdev_mua	Mua	Stdev_mua	Mua	Stdev_mua
nm	cm-1	cm-1	cm-1	cm-1	cm-1	cm-1	cm-1	cm-1	cm-1	cm-1	cm-1	cm-1	cm-1	cm-1	cm-1	cm-1	cm-1	cm-1
650	0.213791933	0.013101842	0.013041587	0.001890335	1.472043333	0.267397432	0.4101573	0.105559124	0.4832545	0.005928202	0.705387633	0.313074407	0.1675833	0.017671871	0.048813633	0.00650776	0.045075037	0.029006761
660	0.204726533	0.018771698	0.011693215	0.003100179	1.447458333	0.202150985	0.437321433	0.101637567	0.488556267	0.048657063	0.618869167	0.267028409	0.1660378	0.023143464	0.045012843	0.005152148	0.04452501	0.027777888
670	0.191942133	0.018553482	0.00923683	0.002515737	1.283687667	0.111898501	0.4264147	0.095368701	0.446168367	0.065617205	0.537982233	0.230078245	0.16360415	0.020041315	0.038651947	0.003878768	0.041394917	0.028637627
680	0.1695191	0.015202873	0.008156733	0.003954577	1.118489333	0.072769336	0.399830667	0.075645745	0.383740767	0.054674243	0.453293467	0.18615445	0.15561835	0.014479355	0.037038113	0.003598956	0.03993619	0.027175066
690	0.152822033	0.012264531	0.007627983	0.003351952	0.9749449	0.054159544	0.361791867	0.066062953	0.329399267	0.047693429	0.390352467	0.160674525	0.15479045	0.016257163	0.032809183	0.003164705	0.036996243	0.028263983
700	0.138077367	0.011888217	0.006387458	0.004759587	0.872429667	0.058869638	0.332730933	0.053452476	0.289205267	0.042589869	0.346010833	0.141471009	0.14563365	0.015369037	0.03072832	0.002168958	0.036549807	0.028495794
710	0.129353233	0.009685738	0.005653335	0.002403876	0.794490233	0.039257041	0.314462967	0.048355742	0.2630258	0.036570833	0.313693133	0.128979144	0.1476073	0.012211451	0.03037797	0.001240958	0.036833507	0.028956499
720	0.119513667	0.008477088	0.00663109	0.004817874	0.7175276	0.034729512	0.291632233	0.043299293	0.235642533	0.034172766	0.280152233	0.111029724	0.1449904	0.009282049	0.03043179	0.001312527	0.037700393	0.02908257
730	0.116387267	0.007022012	0.007448657	0.005311722	0.658174167	0.025756307	0.2803224	0.035490351	0.2241111	0.027159345	0.254622333	0.099365515	0.1465925	0.011379894	0.034679883	0.00121366	0.045487643	0.026588469
740	0.121916833	0.009327906	0.009732214	0.00526089	0.6573991	0.030808106	0.2840746	0.040188082	0.2328325	0.032659953	0.255945933	0.09559426	0.14744435	0.015415423	0.036737527	0.001160654	0.05010998	0.026048675
750	0.130643933	0.010961655	0.013384466	0.004607393	0.706713067	0.042184391	0.3035824	0.040046394	0.263192367	0.038727787	0.283984167	0.108300471	0.14960275	0.017535612	0.039478207	0.000278269	0.05445922	0.024234725
760	0.132372367	0.011924507	0.01522229	0.005659023	0.7233504	0.033123556	0.3010886	0.04487387	0.269841767	0.043607624	0.303993367	0.113958848	0.1476369	0.015849657	0.03789754	0.00100737	0.05713256	0.023767931
770	0.113337	0.008667329	0.009640735	0.00556413	0.615023567	0.025157028	0.2632308	0.03068486	0.232025367	0.030012368	0.259558167	0.095336495	0.14855215	0.019505894	0.036588943	0.000609059	0.05735182	0.024777334
780	0.09630055	0.007317618	0.005173301	0.006507766	0.5201463	0.026282059	0.2262434	0.023361297	0.1938043	0.023284021	0.204317733	0.076252895	0.14737305	0.017996504	0.03386891	0.000231147	0.055607073	0.019620876
790	0.088312697	0.005912998	0.00392143	0.006717587	0.464183333	0.02143747	0.208788633	0.018559887	0.172850333	0.016489871	0.174361267	0.063834712	0.15328825	0.018935683	0.033145713	0.00099252	0.05519126	0.017875293
800	0.08092705	0.006830425	0.005680774	0.00589789	0.432899733	0.022553131	0.1927088	0.017268929	0.163383633	0.015813361	0.1580588	0.058655497	0.14606865	0.020213708	0.031272433	0.000286989	0.056242583	0.016456324
810	0.07737637	0.003194802	0.006562199	0.006574072	0.416049133	0.024514614	0.188306267	0.015476768	0.158239367	0.016172081	0.15114324	0.055666729	0.15021025	0.018570392	0.032505017	0.002309432	0.059183957	0.014679512
820	0.078382013	0.006150489	0.007921374	0.007860633	0.413339767	0.023494787	0.185068167	0.015172289	0.161569567	0.015146161	0.15588706	0.057859314	0.150341	0.018253254	0.034099757	0.0002357	0.064053097	0.012310131
830	0.082749397	0.003632311	0.008625561	0.007769252	0.4179684	0.023944477	0.1890688	0.014978479	0.165518167	0.015251245	0.16491873	0.057489376	0.15358155	0.020241002	0.038478083	0.001383366	0.075075763	0.010853997
840	0.085283597	0.006986138	0.007953817	0.007679348	0.412568767	0.022334966	0.189742433	0.013411817	0.169948733	0.016784049	0.167116333	0.055424311	0.1586837	0.016210564	0.040633247	0.000278656	0.081457093	0.009382292
850	0.08605285	0.003659013	0.008144259	0.007943147	0.4158278	0.025720035	0.190071833	0.01390919	0.170856033	0.017004149	0.173877433	0.057876568	0.1584253	0.015761127	0.04273162	0.000887099	0.086413687	0.008032174
860	0.088141037	0.007034806	0.007903844	0.007637878	0.413031533	0.025663922	0.190638433	0.015730829	0.175051533	0.015679987	0.178837967	0.060739043	0.1573159	0.01476043	0.043986933	0.000954962	0.09252266	0.007508798
870	0.09175983	0.004716359	0.012014172	0.007317712	0.421690567	0.025262167	0.194112433	0.01494487	0.179828033	0.016492076	0.184996933	0.062438118	0.15982835	0.015256041	0.047926593	0.002201776	0.099141853	0.008548598
880	0.096064157	0.007288873	0.018984863	0.007080856	0.4276948	0.026881846	0.1982734	0.013333969	0.186478433	0.016045193	0.1926976	0.061756302	0.1668896	0.014150904	0.05323821	0.001004627	0.1099435	0.00916296
890	0.10498172	0.006794042	0.035247457	0.008749091	0.439735233	0.033311788	0.208463733	0.01250138	0.193661433	0.017912597	0.206275633	0.06496556	0.1724494	0.011971883	0.065732177	0.002537329	0.122014333	0.009967693
900	0.110047367	0.008743188	0.04762265	0.005667533	0.452543433	0.029640363	0.2153784	0.013199063	0.199846567	0.016841426	0.2172544	0.068520132	0.18515	0.01220834	0.074879407	0.000583222	0.136890533	0.013223599
910	0.1211722	0.007771031	0.07426273	0.00783173	0.4506234	0.02631883	0.222907067	0.009479524	0.201549267	0.016933025	0.230263733	0.069555434	0.19362095	0.018325733	0.086515213	0.00362893	0.150017533	0.013626661
920	0.129414333	0.007128615	0.111429633	0.004396611	0.4663229	0.034461911	0.233302967	0.008207464	0.206809267	0.014622895	0.2464538	0.076164292	0.1910056	0.015478567	0.099756087	0.000469878	0.164570267	0.018656856
930	0.154568467	0.006054229	0.128661433	0.00485221	0.486211867	0.026596657	0.2597255	0.010870484	0.2197922	0.013354719	0.275568	0.072226699	0.1958072	0.01436247	0.1169916	0.003366132	0.189026667	0.021942433
940	0.1860799	0.007678886	0.066480683	0.006658184	0.531874733	0.026721045	0.292808567	0.013189458	0.243582167	0.009714196	0.3268102	0.070757833	0.2118869	0.01277544	0.1361532	0.00285118	0.234298833	0.030933921
950	0.239670033	0.00985213	0.042429797	0.011917112	0.620285567	0.030099717	0.356628833	0.026115548	0.278442433	0.008298446	0.425121133	0.067086069	0.2412154	0.010096495	0.175576767	0.004477754	0.312031133	0.044560162
960	0.307194467	0.00599429	0.036929723	0.010997067	0.724411833	0.027415044	0.4479872	0.034738981	0.318157567	0.013805497	0.546088	0.062892472	0.27472095	0.015995957	0.2324559	0.007942268	0.408814033	0.047603634
970	0.3229001	0.014448629	0.03532235	0.013760045	0.721153933	0.021085292	0.465757567	0.038638796	0.320131833	0.021279353	0.557054667	0.044602222	0.2929878	0.01608074	0.2600604	0.007261074	0.448737433	0.052676949
980	0.3143345	0.014196912	0.034438723	0.011305437	0.697486267	0.017697012	0.4650881	0.037328119	0.311340433	0.021656896	0.554795867	0.043477345	0.3148627	0.012784773	0.265457133	0.007561892	0.470947733	0.0642959
990	0.3018057	0.014032639	0.037175643	0.014175916	0.641341533	0.015727615	0.436443867	0.035584477	0.283312233	0.02111923	0.516613167	0.033021059	0.28997425	0.007039319	0.258726967	0.007706943	0.4624584	0.058316829
1000	0.265450633	0.005633807	0.041510063	0.013417682	0.578381133	0.0174342	0.3976053	0.028873931	0.254657567	0.026113814	0.4576055	0.026457954	0.28010725	0.007591145	0.2430008	0.007433104	0.438873433	0.076817599
1010	0.241879467	0.004797016	0.052614073	0.014476429	0.509326967	0.01263255	0.3583924	0.019410316	0.230847033	0.025966182	0.394604667	0.012375942	0.2763482	0.011104688	0.226999533	0.006499106	0.4165408	0.072704515
1020	0.213597867	0.001897392	0.061083563	0.007733478	0.433352467	0.020003732	0.311233033	0.017472687	0.198901	0.023524677	0.327205267	0.015178821	0.27492125	0.022496673	0.2038001	0.005579562	0.377228633	0.069345668
1030	0.179855467	0.001680043	0.068231763	0.010006541	0.363478833	0.01843229	0.266891433	0.010501477	0.1688486	0.021408834	0.273326233	0.015500974	0.2631896	0.0138122	0.182580867	0.000333312	0.356320367	0.076779141
1040	0.1553124	0.004423522	0.06804893	0.007434441	0.321231667	0.019782043	0.230459467	0.006932563	0.151433967	0.019061169	0.2283554	0.0129508	0.25534375	0.022634417	0.164641633	0.001046113	0.328464533	0.071225308
1050	0.135221567	0.00306636	0.059958383	0.008925076	0.278564533	0.018772785	0.199668267	0.002305818	0.1334204	0.016698354	0.1873133	0.010893009	0.2464802	0.025815479	0.1440917	0.001297468	0.306042133	0.062990645
1060	0.126432433	0.004450362	0.04500744	0.008856924	0.247163367	0.021063993	0.1810968	0.003797249	0.1230116	0.01604432	0.165652367	0.004084033	0.2374422	0.027804004	0.126008533	0.002543487	0.3003528	0.069396199
1070	0.116256033	0.002704098	0.037104937	0.009145113	0.234284833	0.016662317	0.1711018	0.002166997	0.117592033	0.014743054	0.150583	0.00715684	0.24026365	0.028462391	0.113700933	0.006520144	0.297255533	0.073471284
1080	0.1142781	0.003759603	0.032939157	0.008925207	0.2316153	0.01488945	0.169030667	0.003457943	0.116781867	0.015674136	0.148675833	0.00696429	0.2417219	0.028733567	0.118632033	0.000899631	0.297028533	0.069746689
1090	0.1212256	0.000600653	0.028595183	0.008252096	0.240112633	0.017243559	0.1797678	0.004348999	0.118974367	0.013847613	0.161129267	0.005921549	0.23859735	0.034247798	0.1202809	0.000680571	0.3155599	0.080358818
1100	0.130220533	0.002307017	0.027534947	0.007471198	0.2542137	0.017351772	0.1965968	0.006911809	0.1286532	0.015460943	0.1793548	0.002515136	0.23493755	0.022565687	0.131697367	0.004459564	0.339770167	0.091994715
