# Supplementary material for: Optical characterization of porcine tissues from various organs in the 650–1100 nm range using time-domain diffuse spectroscopy
Source: Biomed Opt Express. 2020 Feb 28;11(3):1697–706. doi: 10.1364/BOE.386349 (PMC7075607; doi:10.1364/BOE.386349)
Supplement: Supplementary file 2 [file boe-11-3-1697-d002.txt]

Lambda	Brain	Brain	Fat	Fat	Heart	Heart	Kidney	Kidney	Lungs	Lungs	Muscle	Muscle	Bone	Bone	Skin	Skin	Tendon	Tendon
	Musp	Stdev_musp	Musp	Stdev_musp	Musp	Stdev_musp	Musp	Stdev_musp	Musp	Stdev_musp	Musp	Stdev_musp	Musp	Stdev_musp	Musp	Stdev_musp	Musp	Stdev_musp
nm	cm-1	cm-1	cm-1	cm-1	cm-1	cm-1	cm-1	cm-1	cm-1	cm-1	cm-1	cm-1	cm-1	cm-1	cm-1	cm-1	cm-1	cm-1
650	21.62799333	4.427697313	16.69901	1.132637086	9.672784	0.71385543	6.795146333	0.497822636	13.37033667	2.971559017	6.342293	0.791381499	19.713	3.771297449	19.50787	0.222726237	22.57322333	12.46458212
660	21.77341	3.972636257	16.54468333	1.275151319	10.16467	0.697682588	7.413822667	0.375435423	14.81629333	2.023357611	6.148151333	0.643153124	19.44562	3.352152833	19.315	0.178705836	21.94478333	11.81017869
670	22.13644	3.902888661	16.14894667	1.206920368	9.64305	0.739437655	7.728793	0.404874939	15.62022	1.29102782	5.929226	0.575550152	19.558915	3.639146263	18.48928333	0.207394526	21.07201	11.25630524
680	22.00032333	3.720993008	15.92047	1.357560004	9.369899333	0.935978682	7.908589333	0.503698734	15.79517667	1.117819405	5.670135	0.468848545	19.177965	3.701951487	18.17289333	0.14476956	20.15455667	10.63672657
690	22.13985	3.889190841	15.80064667	1.264626385	9.015086667	0.945871569	7.789214333	0.508183006	15.87987333	0.957486804	5.455508	0.40647582	18.91121	3.737625024	17.43368	0.108395364	19.22777	10.1685965
700	21.85444	3.734617153	15.43876	1.35711755	8.676092333	0.822848946	7.691783	0.577106973	15.88224	0.810794744	5.301935	0.409287068	18.27895	3.507928457	16.85377667	0.068655232	18.27061333	9.664804719
710	21.8483	3.831029839	15.21838	1.144193709	8.467643333	0.88066474	7.728584333	0.570901198	16.06482	0.818544836	5.216989	0.423310909	18.375195	3.908525662	16.40559667	0.067851562	17.33928667	9.18608534
720	21.47084333	3.646106096	15.03743333	1.326914076	8.155197333	0.967833122	7.557840333	0.596768769	15.89652	0.729224743	4.974123	0.343567771	17.885885	4.05744235	15.85994	0.089113646	16.30856033	8.640229016
730	21.2053	3.765211848	14.79690333	1.357564644	7.815872	0.985496173	7.476903667	0.710826151	15.83051333	0.804452247	4.835455667	0.260599411	17.632825	3.975205831	15.53703333	0.084937851	15.65510733	8.080222802
740	20.72323	3.303273197	14.56595333	1.357199388	7.705562	0.890870967	7.400783	0.685174736	15.68693667	0.611541909	4.728557	0.315458066	17.1983	3.775554232	15.03530333	0.053439723	14.96291	8.049658497
750	20.20890333	3.204520163	14.38919667	1.34183614	7.658835	0.95448072	7.408523667	0.712889618	15.68046333	0.744117064	4.667150333	0.265493728	17.002515	3.641097877	14.82661333	0.066577423	14.181273	7.662891707
760	19.79949	2.912083286	14.03739	1.428788391	7.535519667	0.942064255	7.267968333	0.688131753	15.45836667	0.492035316	4.503138667	0.258485876	16.60297	3.714446064	14.322	0.137446336	13.453446	7.16420663
770	19.58140667	2.739185063	13.97389	1.438160663	7.147914333	0.902692621	7.139975667	0.74067374	15.59896667	0.691359068	4.410265	0.201563676	16.4722	3.482175628	14.01155	0.083977576	12.74549333	6.875016029
780	19.47211	2.593639259	13.71263	1.462339633	7.060272333	0.886242151	7.012901	0.757619736	15.68363667	0.694126522	4.283095333	0.302648797	16.23748	3.506401107	13.60360667	0.05399978	11.89327333	6.089333555
790	19.43568	2.504604405	13.50473667	1.424925594	6.881364333	0.965051825	6.88204	0.790202343	15.60545333	0.745291593	4.179025	0.204556493	16.401295	3.541197831	13.29519667	0.117965294	11.19023033	5.638978117
800	19.23972667	2.574560969	13.40378333	1.380278787	6.743888333	0.88350823	6.758705	0.797530283	15.56001667	0.709620153	4.072458333	0.273691966	15.65804	3.375275225	12.90307	0.091092859	10.68338933	5.394980139
810	18.99824333	2.639353431	13.23919	1.469569571	6.674224667	0.921147894	6.706046667	0.827524327	15.47117333	0.649139371	3.976706	0.203341209	15.77479	3.532125651	12.69948667	0.220019615	10.14401933	5.034079553
820	18.90681667	2.372068972	13.10369667	1.548058932	6.634516667	0.816397228	6.603703	0.749073591	15.56178333	0.690123233	3.971082333	0.266883484	15.26767	3.632831799	12.50269333	0.103015506	9.534927333	4.633819967
830	18.52309333	2.442933121	12.87689	1.522423063	6.611540667	0.816553974	6.530552	0.795471027	15.49393333	0.772563842	3.900324	0.223850539	15.158045	3.385351497	12.18939333	0.094630711	9.162000333	4.40590207
840	18.30717	2.478948887	12.82993333	1.557503345	6.442761333	0.796767022	6.436402	0.802058667	15.52797333	0.755438609	3.811575333	0.209973167	15.274875	3.686183006	11.89117333	0.096054831	8.676472333	4.171556383
850	17.98255333	2.554228519	12.69916667	1.500169056	6.451550333	0.886860787	6.339939333	0.794978315	15.39958333	0.797804378	3.761599	0.208264666	14.940445	3.804962803	11.65390667	0.043879939	8.256232	3.901528853
860	17.80057333	2.344629524	12.49623	1.553134778	6.341217667	0.835088253	6.238969333	0.766897941	15.36439667	0.693718524	3.712081	0.247476983	14.35626	3.835630024	11.36343333	0.091941043	7.767480667	3.531393181
870	17.54185333	2.421415621	12.39687667	1.461502287	6.296042	0.844416227	6.145049333	0.758274372	15.33401667	0.780289443	3.615134333	0.223734385	14.14347	3.707389138	11.10702	0.116703452	7.388283	3.260521445
880	17.24940667	2.273547681	12.21318667	1.495401069	6.188588	0.808250209	6.038062	0.791736585	15.25176667	0.75173572	3.540739333	0.215674707	14.16769	3.913284491	10.81146667	0.083575141	7.069234333	3.150580494
890	17.06424667	2.277132874	12.00127	1.558064952	6.163217667	0.822925978	5.999896667	0.740876636	15.26671	0.818978752	3.472904667	0.226235715	13.82898	4.025940743	10.65019667	0.093780668	6.756088333	3.017412321
900	16.69780333	2.037153294	11.87509	1.420191651	6.096496333	0.88370075	5.931572667	0.752240063	15.18231667	0.794702358	3.436301333	0.244312778	13.86155	4.025728611	10.40927	0.096785036	6.408327667	2.771918944
910	16.62982667	2.207556179	11.63873	1.463569489	5.949784667	0.773910395	5.821584667	0.741271147	15.01067	0.66914009	3.311859	0.206257224	13.647175	3.802219228	10.12448667	0.157273693	6.129872667	2.607361773
920	16.19562	2.194226978	11.69815333	1.417900154	5.904164667	0.791988152	5.765824667	0.762814011	14.9849	0.790749904	3.304959333	0.260570278	13.27489	3.788508428	9.975896	0.126255439	6.049415	2.470909818
930	15.93096	2.052753668	11.52700667	1.381462251	5.818483	0.745363575	5.686992667	0.71781127	14.95027	0.719411955	3.205389333	0.212085127	13.085745	3.910279287	9.665324333	0.131940608	5.758378667	2.323362222
940	15.42384667	2.165444043	11.31456667	1.420033652	5.869228667	0.794355326	5.639289667	0.75200108	15.00043667	0.752224725	3.183661	0.225367952	13.157975	3.892347059	9.645537	0.143787044	5.590399333	2.139292379
950	14.46795333	2.016928889	11.42297333	1.52648056	5.95308	0.80921436	5.537175	0.680445769	14.64997667	0.74284062	3.217212667	0.20879583	13.18647	3.986088205	9.345335667	0.078505241	5.116874667	1.56300731
960	13.73328	2.198113038	11.25800333	1.392457951	6.101267667	0.848193633	5.544622667	0.656516036	14.41851	0.907143851	3.323468333	0.187265994	13.16068	3.619142212	9.033207333	0.110581942	4.891061	1.59202835
970	13.30432	1.844472998	11.14150667	1.460844015	5.905092	0.830974175	5.435317667	0.651526779	14.30944667	0.889439041	3.159229	0.128950076	12.88709	3.694265236	8.956067667	0.098387594	4.703399667	1.522890024
980	13.02863667	2.242771628	11.04805867	1.368180517	5.878005333	0.843585085	5.392667	0.658503658	14.39965333	0.93580186	3.143420667	0.152703967	11.999674	3.730449304	8.773810667	0.064775001	4.562818667	1.365424146
990	13.06005	1.510259877	10.90474433	1.489721129	5.704401333	0.789809868	5.288405333	0.611972961	14.19471	0.862699676	3.051901333	0.168742518	11.307903	3.659711756	8.583926	0.10279148	4.411051333	1.360176022
1000	12.82848	1.843265838	10.73736667	1.476315033	5.636656667	0.727214717	5.177467333	0.608840119	14.20074	0.804917792	2.959657333	0.098852897	10.927605	3.532231717	8.449855333	0.058827253	4.283105	1.230671805
1010	13.15069333	1.787574033	10.60963733	1.560675317	5.538956333	0.722579544	5.138776	0.649985229	14.49828333	0.744686925	2.866956667	0.08426283	10.918516	3.476736563	8.358678	0.065131288	4.164180667	1.204997378
1020	13.62782333	1.892329942	10.482082	1.361448363	5.353877333	0.742989771	5.065527333	0.612670336	14.50529667	0.892543357	2.756236667	0.126786656	11.111802	3.260042276	8.248113333	0.082722989	3.941425667	1.158015977
1030	13.70402333	1.883485743	10.47192633	1.475132368	5.197297667	0.705881937	4.974358667	0.66642263	14.42152667	0.78238853	2.692195667	0.167494359	10.8580225	3.630367532	8.183971667	0.170334181	3.878922	1.055072596
1040	14.07461333	1.93882177	10.34694867	1.421981079	5.163254333	0.746229633	4.931506667	0.681473763	14.70845667	0.847091882	2.644501	0.155652194	10.6832365	3.32267143	8.163540667	0.078948743	3.728223	1.06684977
1050	14.19673	2.002274373	10.333234	1.459553833	5.065258667	0.685046964	4.855052667	0.656696106	14.71659333	0.93293894	2.586288	0.163217323	10.61086	3.143457338	7.985032	0.110205483	3.672335333	1.155149132
1060	14.60193667	2.137178038	10.27556633	1.423831917	4.950673333	0.688015427	4.848320667	0.636010261	14.77326667	0.827686714	2.552216667	0.129016174	10.3749365	3.232402179	7.874286	0.074463937	3.638063	1.133727082
1070	14.43510333	2.093566817	10.19173467	1.462099398	4.915584667	0.629627636	4.751691333	0.665375591	14.76705	0.863593853	2.488027	0.161099332	10.77135	3.283846318	7.625623	0.165565744	3.542424	1.034070825
1080	14.14302667	2.136194965	10.20028533	1.498988508	4.872438667	0.606655171	4.652633333	0.676699781	14.68755667	0.853070232	2.455762	0.174152637	10.656065	3.349685031	7.718797333	0.06244583	3.345652667	1.185027278
1090	13.90729667	2.017068739	10.102135	1.445621116	4.868229667	0.639456096	4.643522667	0.6589872	14.47770667	0.793151018	2.415733333	0.15063269	10.238134	3.230977358	7.516202667	0.09280467	3.268317667	1.060811589
1100	13.20372	1.731443759	9.981743333	1.374377711	4.781661	0.636071053	4.575361333	0.62547565	14.40395	0.796617141	2.403319	0.137149821	10.0159955	3.360913179	7.412524667	0.099971819	3.217352	1.031733987
